# Supplementary material for: An efficient protocol for extracting thylakoid membranes and total leaf proteins from Posidonia oceanica and other polyphenol-rich plants
Source: Plant Methods. 2024 Mar 11;20:38. doi: 10.1186/s13007-024-01166-7 (PMC10929114; doi:10.1186/s13007-024-01166-7)
Supplement: Supplementary file 1 — Additional file 1. Data set 1: Leaf chlorophyll and polyphenols content determination. Summary table data set 1: Summary of computed and normalized data from data set 1. Data Set 2 : Determination of the yield of extracted thylakoids chlorophyll. [file 13007_2024_1166_MOESM1_ESM.xlsx]

## Sheet: Data S1 
Polyphenols
																					P. oceanica
Dosage Chlorophyll	Arabidopsis 1.1	Arabidopsis 1.2	Arabidopsis 2.1	Arabidopsis 2.2	Basil 1.1	Basil 1.2	Basil 2.1	basil 2.2	Posidonia 1.1	Posidonia 1.2	Posidonia 2.1	Posidonia 2.2	Oak 1.1	Oak 1.2	Oak 2.1	Oak 2.2	Wine 1.1	Wine 1.2	Wine 2.1	Wine 2.2	2m1.1	2m1.2	2m2.1	2m2.2	15m1.1	15m1.2	15m2.1	15m2.2	26m1.1	26m1.2	26m2.1	26m2.2
[chlorophyll]	0.079532	0.079011	0.079967	0.081242	0.1107	0.107592	0.106398	0.10807	0.043917	0.043225	0.043392	0.04332	0.060815	0.06103	0.060823	0.059289	0.047259	0.046987	0.046439	0.046902	0.032662	0.032718	0.031264	0.031479	0.031261	0.031313	0.031147	0.030998	0.053229	0.053017	0.04807	0.048143
mix volume	4	4	4	4	4	4	4	4	8	8	8	8	8	8	8	8	8	8	8	8	2.88	2.88	2.88	2.88	2.88	2.88	2.88	2.88	2.88	2.88	2.88	2.88
mass powder (mg)	51	51	51	51	50	50	50	50	100	100	100	100	100	100	97	97	110	110	113.5	113.5	27.2	27.2	26.4	26.4	25.8	25.8	26	26	27.2	27.2	23.2	23.2
mass powder (g)	0.051	0.051	0.051	0.051	0.05	0.05	0.05	0.05	0.1	0.1	0.1	0.1	0.1	0.1	0.097	0.097	0.11	0.11	0.1135	0.1135	0.0272	0.0272	0.0264	0.0264	0.0258	0.0258	0.026	0.026	0.0272	0.0272	0.0232	0.0232
mass chl in the mix	0.318128	0.316044	0.319868	0.324968	0.4428	0.430368	0.425592	0.43228	0.351336	0.3458	0.347136	0.34656	0.48652	0.48824	0.486584	0.474312	0.378072	0.375896	0.371512	0.375216	0.0940666	0.0942278	0.0900403	0.0906595	0.0900317	0.0901814	0.0897034	0.0892742	0.1533	0.152689	0.138442	0.138652
Chl/dry weight (mg chl/g)	6.2378	6.19694	6.27192	6.37192	8.856	8.60736	8.51184	8.6456	3.51336	3.458	3.47136	3.4656	4.8652	4.8824	5.01633	4.88981	3.43702	3.41724	3.27323	3.30587	3.45833	3.46426	3.41062	3.43407	3.4896	3.4954	3.45013	3.43362	5.63601	5.61356	5.96731	5.97637
Dosage Polyphénols
Volume	2	2	2	2	2	2	2	2	4	4	4	4	4	4	4	4	4	4	4	4	1	1	1	1	1	1	1	1	1	1	1	1
mass powder (mg)	50	50	49	49	50	50	50	50	102	102	101	101	100	100	100	100	101	101	112	112	27	27	27	27	27.4	27.4	27.2	27.2	25.7	25.7	24.3	24.3
mass powder (g)	0.05	0.05	0.049	0.049	0.05	0.05	0.05	0.05	0.102	0.102	0.101	0.101	0.1	0.1	0.1	0.1	0.101	0.101	0.112	0.112	0.027	0.027	0.027	0.027	0.0274	0.0274	0.0272	0.0272	0.0257	0.0257	0.0243	0.0243
A750	0.923	0.5588	0.8693	0.5204	0.7605	0.4054	0.7847	0.4149	1.0435	0.5198	1.0887	0.5587	1.2051	0.6605	1.2565	0.6824	0.335	0.751	0.364	0.891	0.521	0.517	0.572	0.58	0.631	0.646	0.648	0.648	0.342	0.339	0.326	0.327
[polyphenol]µmolar	0.634343	0.376602	0.596678	0.349964	0.519386	0.271704	0.53664	0.278082	0.716761	0.349549	0.746747	0.376532	0.82152	0.448169	0.853603	0.463725	0.224859	0.51261	0.244071	0.611952	0.350378	0.347617	0.385813	0.391408	0.427282	0.437892	0.439308	0.439308	0.229487	0.227503	0.218917	0.219577
Dilution	1.25	2.5	1.25	2.5	5	10	5	10	5	10	5	10	10	20	10	20	40	20	40	20	10	10	10	10	10	10	10	10	10	10	10	10
[polyphenol]mg/ml	0.134893	0.160169	0.126884	0.148839	0.44179	0.462222	0.456466	0.473073	0.609677	0.594653	0.635183	0.640557	1.39757	1.52485	1.45215	1.57778	1.53012	1.7441	1.66086	2.08211	0.596063	0.591366	0.656345	0.665864	0.726892	0.744941	0.747351	0.747351	0.390403	0.387027	0.372421	0.373544
mass polyphenol in the mix (mg)	0.269786	0.320338	0.253767	0.297679	0.88358	0.924444	0.912933	0.946147	2.43871	2.37861	2.54073	2.56223	5.59028	6.0994	5.8086	6.31111	6.12048	6.97641	6.64342	8.32843	0.596063	0.591366	0.656345	0.665864	0.726892	0.744941	0.747351	0.747351	0.390403	0.387027	0.372421	0.373544
Polyphenols leaves content
mass polyphenol/dry weight (mg/g)	5.39572	6.40675	5.17892	6.07508	17.6716	18.4889	18.2587	18.9229	23.9089	23.3197	25.1558	25.3686	55.9028	60.994	58.086	63.1111	60.5988	69.0734	59.3163	74.361	22.0764	21.9024	24.3091	24.6616	26.5289	27.1876	27.4761	27.4761	15.1908	15.0594	15.326	15.3722
polyphenol/chlorphyll	0.865004	1.03386	0.825731	0.953414	1.99544	2.14803	2.14509	2.18874	6.80514	6.74371	7.24666	7.32011	11.4903	12.4926	11.5794	12.9066	17.6312	20.2132	18.1216	22.4936	6.38355	6.3224	7.12747	7.18145	7.60227	7.77811	7.9638	8.00208	2.6953	2.68269	2.56832	2.57216
Average + SD
	A.thaliana	O.basilicum	P.oceanica	Q.pubescens	V.vinifera	P.oceanica 2 m	P.oceanica 15 m	P.oceanica 26 m
Chlorophyll mass/dry weight (mg/g)	6.26965	8.6552	3.47708	4.91344	3.35834	3.44182	3.46719	5.79831
sd	0.074756	0.145205	0.0247978	0.0693664	0.0809434	0.0245604	0.0300886	0.200615
GAE polyphenol/ g dry weight	5.76412	18.3355	24.4382	59.5235	65.8374	23.2374	27.1672	15.2371
sd	0.573832	0.521308	0.985162	3.17327	2.22186	1.44994	0.446741	0.141252
GAE polyphenol/ mg chlorophyll	0.919502	2.11932	7.0289	12.1172	19.6149	6.75372	7.83657	2.62962
sd	0.0930775	0.0849587	0.296439	0.694351	2.22186	0.463935	0.184294	0.0687743
Standart Gallic acid
[glc acid]	standart 1	standart 2	average	stdev	[Gallic acid]µmolar	[Gallic acid]mg/ml
0.125	0.1758	0.19	0.1829	0.0100409	0.125	0.0211829
0.25	0.4044	0.3412	0.3728	0.0446891	0.25	0.0423657
0.5	0.7432	0.7225	0.73285	0.0146371	0.5	0.0847314
1	1.4768	1.4897	1.48325	0.00912168	1	0.169463
2	2.0989	2.099	2.09895	7.07107e-05	2	0.338926

## Sheet: Summary table Data S1
nom	Column1	Chl/poid sec (mg chl/g)	GAE/dry weight (mg/g)	GAE/mg chlorophyll	num
Arabidopsis 1.1	A. thaliana	6.2378	5.39572	0.865004	5
Arabidopsis 1.2	A. thaliana	6.19694	6.40675	1.03386	5
Arabidopsis 2.1	A. thaliana	6.27192	5.17892	0.825731	5
Arabidopsis 2.2	A. thaliana	6.37192	6.07508	0.953414	5
Basil 1.1	O. basilicum	8.856	17.6716	1.99544	4
Basil 1.2	O. basilicum	8.60736	18.4889	2.14803	4
Basil 2.1	O. basilicum	8.51184	18.2587	2.14509	4
basil 2.2	O. basilicum	8.6456	18.9229	2.18874	4
Posidonia 1.1	P. oceanica	3.51336	23.9089	6.80514	1
Posidonia 1.2	P. oceanica	3.458	23.3197	6.74371	1
Posidonia 2.1	P. oceanica	3.47136	25.1558	7.24666	1
Posidonia 2.2	P. oceanica	3.4656	25.3686	7.32011	1
Oak 1.1	Q. pubescens	4.8652	55.9028	11.4903	2
Oak 1.2	Q. pubescens	4.8824	60.994	12.4926	2
Oak 2.1	Q. pubescens	5.01633	58.086	11.5794	2
Oak 2.2	Q. pubescens	4.88981	63.1111	12.9066	2
Wine 1.1	V. vinifera	3.43702	60.5988	17.6312	3
Wine 1.2	V. vinifera	3.41724	69.0734	20.2132	3
Wine 2.1	V. vinifera	3.27323	59.3163	18.1216	3
Wine 2.2	V. vinifera	3.30587	74.361	22.4936	3
2m1.1	P. oceanica 2 m	3.45833	22.0764	6.38355	1
2m1.2	P. oceanica 2 m	3.46426	21.9024	6.3224	1
2m2.1	P. oceanica 2 m	3.41062	24.3091	7.12747	1
2m2.2	P. oceanica 2 m	3.43407	24.6616	7.18145	1
15m1.1	P. oceanica 15 m	3.4896	26.5289	7.60227	2
15m1.2	P. oceanica 15 m	3.4954	27.1876	7.77811	2
15m2.1	P. oceanica 15 m	3.45013	27.4761	7.9638	2
15m2.2	P. oceanica 15 m	3.43362	27.4761	8.00208	2
26m1.1	P. oceanica 26 m	5.63601	15.1908	2.6953	3
26m1.2	P. oceanica 26 m	5.61356	15.0594	2.68269	3
26m2.1	P. oceanica 26 m	5.96731	15.326	2.56832	3
26m2.2	P. oceanica 26 m	5.97637	15.3722	2.57216	3

## Sheet: Data S2
	Arabidopsis 1	Arabidopsis 2	Arabidopsis 3	Arabidopsis 4	Oak 1	Oak 2	Oak 3	Oak 4	Wine 1	Wine 2	Wine 3	Wine 4	Basil 1	Basil 2	Basil 3	Basil 4	Posidonia 1	Posidonia 2	Posidonia 3	Posidonia 4
+PEG + vitc	-	-	+	+	-	-	+	+	-	-	+	+	-	-	+	+	-	-	+	+
leaf material fresh weight (g)	20	20	20	20	20	20	20	20	20	20	20	20	20	20	20	20	20	20	20	20
Final thylakoids exctract volume (ml)	3	3	2	2	2	2	2	2	4	4	2	2	2	2	2.5	2.5	4	4	2	2
[chl] of exctracted thylakoids (mg/ml)	2.4943	2.48866	4.40449	5.03207	2.04822	2.30916	3.2972	3.58019	1.28028	1.35307	3.3218	3.21545	2.89894	2.97247	2.90838	2.86833	0.875	0.825	3.21694	3.3713
Chl content of the extracted thylakoids (mg)	7.48291	7.46597	8.80897	10.0641	4.09643	4.61833	6.5944	7.16038	5.12114	5.41228	6.6436	6.43091	5.79788	5.94493	7.27095	7.17084	3.5	3.3	6.43388	6.7426
Chl yield of extracted thylakoid (mg g−1 leaf)	0.374146	0.373298	0.440449	0.503207	0.204822	0.230916	0.32972	0.358019	0.256057	0.270614	0.33218	0.321545	0.289894	0.297247	0.363547	0.358542	0.175	0.165	0.321694	0.33713
Chla/b	2.68623	2.67319	2.72938	2.74346	3.00644	2.97929	3.06816	3.09276	3.36419	3.35064	3.2569	3.24573	3.23579	3.17661	3.18189	3.27613	1.83022	1.82945	1.79847	1.83538
Average
Average	P.Oceanica	P.Oceanica	A.thaliana	A.thaliana	O.basilicum	O.basilicum	Q.pubescens	Q.pubescens	V.vinifera	V.vinifera
5% PEG 5%VitC	-	+	-	+	-	+	-	+	-	+
Leaf material fresh weight (g)	20	20	20	20	20	20	20	20	20	20
Final thylakoids exctract volume (ml)	4	2	3	2	2	2.5	2	2	4	3
[chl] of exctracted thylakoids (mg/ml)	0.85	3.294	2.491	4.718	2.936	2.888	2.179	3.439	1.317	2.337
Chl content of the extracted thylakoids (mg)	3.4	6.588	7.474	9.437	5.871	7.221	4.357	6.877	5.267	6.028
Chl yield of extracted thylakoid (mg g−1 leaf)	0.17	0.329	0.374	0.472	0.294	0.361	0.218	0.344	0.263	0.301
Chla/b	1.83	1.817	2.68	2.736	3.206	3.229	2.993	3.08	3.357	3.304
Standart deviation	P.Oceanica	P.Oceanica	A.thaliana	A.thaliana	O.basilicum	O.basilicum	Q.pubescens	Q.pubescens	V.vinifera	V.vinifera
5% PEG 5%VitC	-	+	-	+	-	+	-	+	-	+
leaf material fresh weight (g)	0	0	0	0	0	0	0	0	0	0
Final thylakoids exctract volume (ml)	0	0	0	0	0	0	0	0	0	0
[chl] of exctracted thylakoids (mg/ml)	0.035	0.109	0.004	0.444	0.052	0.028	0.185	0.2	0.051	0.075
Chl content of the extracted thylakoids (mg)	0.141	0.218	0.012	0.888	0.104	0.071	0.369	0.4	0.206	0.15
Chl yield of extracted thylakoid (mg g−1 leaf)	0.007	0.011	0.001	0.044	0.005	0.004	0.018	0.02	0.01	0.008
Chla/b	0.001	0.026	0.009	0.01	0.042	0.067	0.019	0.017	0.01	0.008
Summary data
Yield	-PEG-VitC	+PEG+VitC	stdv	stdv
P. oceanica	0.17	0.329	0.007	0.011
V.vinifera	0.263	0.301	0.01	0.02
Q.pubescens	0.218	0.344	0.018	0.02
O.basilicum	0.294	0.361	0.005	0.02
A.thaliana	0.374	0.472	0.001	0.02
Chl a/b	-PEG-VitC	+PEG+VitC
P. oceanica	1.83	1.817	0.001	0.026
V.vinifera	3.357	3.304	0.01	0.008
Q.pubescens	2.993	3.08	0.019	0.067
O.basilicum	3.206	3.229	0.042	0.067
A.thaliana	2.68	2.736	0.009	0.01
